# Supplementary material for: The ubiquitin system targets translocated EspH to proteasomal degradation
Source: Gut Microbes. 2025 Dec 4;17(1):2595775. doi: 10.1080/19490976.2025.2595775 (PMC12688225; doi:10.1080/19490976.2025.2595775)
Supplement: Supplementary Material [file KGMI_A_2595775_SM3153.xlsx]

## Sheet: AllQuantifiedPeptides
Sequence	Base Sequence	Protein Groups	Gene Names	Organism	Intensity_K106R-A	Intensity_K106R-B	Intensity_K106R-C	Intensity_K106R-D	Intensity_WT-A	Intensity_WT-B	Intensity_WT-C	Intensity_WT-D
IFSFLYGGVTK[Trypsin Digested:GG (Ubiquitination Site) on K]	IFSFLYGGVTK	B7UMA2	espH	Escherichia coli O127:H6 (strain E2348/69 / EPEC)	0	0	0	0	4.26251e+06	6.46205e+06	4.989e+06	5.93512e+06
IFSFLYGGVTK[Trypsin Digested:GG (Ubiquitination Site) on K]ALESK	IFSFLYGGVTKALESK	B7UMA2	espH	Escherichia coli O127:H6 (strain E2348/69 / EPEC)	0	0	0	0	0	476517	0	0
IFSFLYGGVTK[Common Artifact:Carbamyl on K]ALESK[Common Biological:Methylation on K]	IFSFLYGGVTKALESK	B7UMA2	espH	Escherichia coli O127:H6 (strain E2348/69 / EPEC)	0	0	0	0	781417	1.2088e+06	1.84754e+06	0
IFSFLYGGVTK[Common Biological:Methylation on K]	IFSFLYGGVTK	B7UMA2	espH	Escherichia coli O127:H6 (strain E2348/69 / EPEC)	0	0	0	0	0	2.34874e+06	1.7549e+06	0
ITQESGC[Common Fixed:Carbamidomethyl on C]FSRIFSFLYGGVTK[Common Biological:Crotonylation on K]ALESK	ITQESGCFSRIFSFLYGGVTKALESK	B7UMA2	espH	Escherichia coli O127:H6 (strain E2348/69 / EPEC)	0	0	0	0	2.17514e+06	0	0	0
[Common Artifact:Carbamyl on X]IFSFLYGGVTK	IFSFLYGGVTK	B7UMA2	espH	Escherichia coli O127:H6 (strain E2348/69 / EPEC)	0	0	0	0	24028237	4.97381e+07	25848120	3.13934e+07
IFSFLYGGVTK	IFSFLYGGVTK	B7UMA2	espH	Escherichia coli O127:H6 (strain E2348/69 / EPEC)	0	0	0	0	939190608	1093518352	981864976	1008808176
IFSFLYGGVTK[Common Artifact:Carbamyl on K]	IFSFLYGGVTK	B7UMA2	espH	Escherichia coli O127:H6 (strain E2348/69 / EPEC)	0	0	0	0	0	5.75666e+06	3.51107e+06	3.95867e+06
[Common Artifact:Carbamyl on X]IFSFLYGGVTR	IFSFLYGGVTR	B7UMA2-2	espHk106r	Escherichia coli O127:H6 (strain E2348/69 / EPEC)	33280081	38311115	37796775	42156204	0	0	0	0
IFSFLYGGVTR	IFSFLYGGVTR	B7UMA2-2	espHk106r	Escherichia coli O127:H6 (strain E2348/69 / EPEC)	1209135296	1153929888	1142179888	1450677184	0	0	0	0
ITQESGC[Common Fixed:Carbamidomethyl on C]FSRIFSFLYGGVTR	ITQESGCFSRIFSFLYGGVTR	B7UMA2-2	espHk106r	Escherichia coli O127:H6 (strain E2348/69 / EPEC)	3.57764e+06	0	0	2.24143e+06	0	0	0	0
FIK[Trypsin Digested:GG (Ubiquitination Site) on K]DKDNYVYK	FIKDKDNYVYK	B7UMA2;B7UMA2-2	espH;espHk106r	Escherichia coli O127:H6 (strain E2348/69 / EPEC)	5.74122e+06	0	0	0	2.14098e+06	1.33068e+07	0	7.03903e+06
FIKDKDNYVYK[Trypsin Digested:GG (Ubiquitination Site) on K]	FIKDKDNYVYK	B7UMA2;B7UMA2-2	espH;espHk106r	Escherichia coli O127:H6 (strain E2348/69 / EPEC)	0	0	0	0	0	1.57625e+06	0	0
SSSLSGITFTTSLTSHASWNK[Trypsin Digested:GG (Ubiquitination Site) on K]	SSSLSGITFTTSLTSHASWNK	B7UMA2;B7UMA2-2	espH;espHk106r	Escherichia coli O127:H6 (strain E2348/69 / EPEC)	0	0	0	0	2.25071e+06	0	0	1.27056e+07
TLHISNDDIVDELQLK[Trypsin Digested:GG (Ubiquitination Site) on K]	TLHISNDDIVDELQLK	B7UMA2;B7UMA2-2	espH;espHk106r	Escherichia coli O127:H6 (strain E2348/69 / EPEC)	0	0	0	0	0	0	5.236e+06	1.36964e+07
[Common Artifact:Carbamyl on X]DK[Common Biological:Methylation on K]DNYVYK	DKDNYVYK	B7UMA2;B7UMA2-2	espH;espHk106r	Escherichia coli O127:H6 (strain E2348/69 / EPEC)	600369	499193	732056	3.58137e+06	4.2658e+06	7.04683e+06	6.89047e+06	1.54074e+07
[Common Artifact:Carbamyl on X]DK[Common Biological:Methylation on K]DNYVYKVNK	DKDNYVYKVNK	B7UMA2;B7UMA2-2	espH;espHk106r	Escherichia coli O127:H6 (strain E2348/69 / EPEC)	643418	717456	452867	1.42238e+06	0	0	0	0
[Common Artifact:Carbamyl on X]FIK[Common Biological:Methylation on K]DKDNYVYK	FIKDKDNYVYK	B7UMA2;B7UMA2-2	espH;espHk106r	Escherichia coli O127:H6 (strain E2348/69 / EPEC)	75696707	1.27669e+08	1.03559e+08	158311740	1.80954e+08	2.93981e+08	243517496	2.02717e+08
LTR[Common Biological:Methylation on R]TLHISN[Common Biological:Hydroxylation on N]DDIVDELQLK	LTRTLHISNDDIVDELQLK	B7UMA2;B7UMA2-2	espH;espHk106r	Escherichia coli O127:H6 (strain E2348/69 / EPEC)	596640	0	0	0	0	0	0	0
TLHISNDDIVDELQLK[Common Biological:Methylation on K]	TLHISNDDIVDELQLK	B7UMA2;B7UMA2-2	espH;espHk106r	Escherichia coli O127:H6 (strain E2348/69 / EPEC)	0	0	0	0	0	6.91324e+06	2.26883e+06	0
VFAGIDDYSIINFR[Common Biological:Methylation on R]	VFAGIDDYSIINFR	B7UMA2;B7UMA2-2	espH;espHk106r	Escherichia coli O127:H6 (strain E2348/69 / EPEC)	0	0	692816	0	0	0	0	0
[Common Artifact:Carbamyl on X]TLHISN[Common Biological:Hydroxylation on N]DDIVDELQLK	TLHISNDDIVDELQLK	B7UMA2;B7UMA2-2	espH;espHk106r	Escherichia coli O127:H6 (strain E2348/69 / EPEC)	0	0	0	0	2.84359e+06	0	0	0
[Common Biological:Acetylation on X]SSSLSGITFTTSLTSHASWNK	SSSLSGITFTTSLTSHASWNK	B7UMA2;B7UMA2-2	espH;espHk106r	Escherichia coli O127:H6 (strain E2348/69 / EPEC)	5.74434e+06	2.22885e+06	2.05037e+06	3.0406e+06	1.73506e+06	4380073	1.96798e+06	0
HITP[Common Biological:Hydroxylation on P]LSSTWFPR	HITPLSSTWFPR	B7UMA2;B7UMA2-2	espH;espHk106r	Escherichia coli O127:H6 (strain E2348/69 / EPEC)	937071	0	0	0	0	0	0	0
HITPLSSTWFP[Common Biological:Hydroxylation on P]R	HITPLSSTWFPR	B7UMA2;B7UMA2-2	espH;espHk106r	Escherichia coli O127:H6 (strain E2348/69 / EPEC)	2.96131e+06	2.08546e+06	2.556e+06	4.77308e+06	2.50279e+06	5232662	1.05101e+06	3.12286e+06
MSSSLSGITFTTSLTSHASWNK[Common Biological:Malonylation on K]LTRTLHISNDDIVDELQLK	MSSSLSGITFTTSLTSHASWNKLTRTLHISNDDIVDELQLK	B7UMA2;B7UMA2-2	espH;espHk106r	Escherichia coli O127:H6 (strain E2348/69 / EPEC)	0	0	0	0	0	0	0	574756
SSSLSGITFTTSLTSHASWN[Common Biological:Hydroxylation on N]K	SSSLSGITFTTSLTSHASWNK	B7UMA2;B7UMA2-2	espH;espHk106r	Escherichia coli O127:H6 (strain E2348/69 / EPEC)	0	0	0	0	0	0	0	1.14123e+06
SSSLSGITFTTSLTSHASWN[Common Biological:Hydroxylation on N]K[Common Biological:Hydroxylation on K]	SSSLSGITFTTSLTSHASWNK	B7UMA2;B7UMA2-2	espH;espHk106r	Escherichia coli O127:H6 (strain E2348/69 / EPEC)	7.03478e+07	64129889	4.31005e+07	7.38855e+07	6.04676e+07	89091960	9.10141e+07	6.8627e+07
SSSLSGITFTTSLTSHASWN[Common Biological:Hydroxylation on N]K[Common Biological:Hydroxylation on K]LTR	SSSLSGITFTTSLTSHASWNKLTR	B7UMA2;B7UMA2-2	espH;espHk106r	Escherichia coli O127:H6 (strain E2348/69 / EPEC)	8.29441e+06	7.73417e+06	3.80264e+06	5.13937e+06	0	6.4324e+06	4.62917e+06	5.40856e+06
TLHISN[Common Artifact:Ammonia loss on N]DD[Common Biological:Carboxylation on D]IVDELQLK	TLHISNDDIVDELQLK	B7UMA2;B7UMA2-2	espH;espHk106r	Escherichia coli O127:H6 (strain E2348/69 / EPEC)	0	0	0	0	0	0	0	0
TLHISN[Common Biological:Hydroxylation on N]D[Metal:Potassium on D]DIVDELQLK	TLHISNDDIVDELQLK	B7UMA2;B7UMA2-2	espH;espHk106r	Escherichia coli O127:H6 (strain E2348/69 / EPEC)	0	0	185532	0	0	0	0	0
TLHISNDDIVDELQ[Common Artifact:Deamidation on Q]LK[Common Biological:Butyrylation on K]	TLHISNDDIVDELQLK	B7UMA2;B7UMA2-2	espH;espHk106r	Escherichia coli O127:H6 (strain E2348/69 / EPEC)	0	0	0	0	2.72414e+06	4.63192e+07	1.66837e+07	4.32222e+06
TLHISNDDIVDELQLK[Common Biological:Hydroxylation on K]AR	TLHISNDDIVDELQLKAR	B7UMA2;B7UMA2-2	espH;espHk106r	Escherichia coli O127:H6 (strain E2348/69 / EPEC)	2.41098e+06	0	1.48991e+06	0	0	0	0	0
TLHISNDDIVDELQLK[Common Biological:Hydroxylation on K]AR[Common Biological:Citrullination on R]	TLHISNDDIVDELQLKAR	B7UMA2;B7UMA2-2	espH;espHk106r	Escherichia coli O127:H6 (strain E2348/69 / EPEC)	0	2.79203e+06	0	0	0	0	0	0
[Common Artifact:Carbamyl on X]DKDNYVYK	DKDNYVYK	B7UMA2;B7UMA2-2	espH;espHk106r	Escherichia coli O127:H6 (strain E2348/69 / EPEC)	5.62688e+06	6.21361e+06	8.1595e+06	44697491	1.15698e+07	1.96258e+07	1.8268e+07	1.95499e+07
[Common Artifact:Carbamyl on X]DKDNYVYKVNK	DKDNYVYKVNK	B7UMA2;B7UMA2-2	espH;espHk106r	Escherichia coli O127:H6 (strain E2348/69 / EPEC)	2.47489e+06	0	0	0	0	0	0	0
[Common Artifact:Carbamyl on X]FIKDKDNYVYK	FIKDKDNYVYK	B7UMA2;B7UMA2-2	espH;espHk106r	Escherichia coli O127:H6 (strain E2348/69 / EPEC)	7.33086e+07	67800567	7.10042e+07	4.41872e+07	3.08902e+07	4.52034e+07	32476520	4.68476e+06
[Common Artifact:Carbamyl on X]GKDYAVR	GKDYAVR	B7UMA2;B7UMA2-2	espH;espHk106r	Escherichia coli O127:H6 (strain E2348/69 / EPEC)	0	1.08284e+06	1.14379e+06	3.35258e+06	2.12672e+06	3.10836e+06	2.74535e+06	7.76675e+06
[Common Artifact:Carbamyl on X]GLSSLLR	GLSSLLR	B7UMA2;B7UMA2-2	espH;espHk106r	Escherichia coli O127:H6 (strain E2348/69 / EPEC)	286319968	290276064	249557244	454240538	248944767	365314394	294087932	262481674
[Common Artifact:Carbamyl on X]HITPLSSTWFPR	HITPLSSTWFPR	B7UMA2;B7UMA2-2	espH;espHk106r	Escherichia coli O127:H6 (strain E2348/69 / EPEC)	367259128	326957604	308299599	399952944	116928518	216013216	1.48316e+08	144910197
[Common Artifact:Carbamyl on X]ITQESGC[Common Fixed:Carbamidomethyl on C]FSR	ITQESGCFSR	B7UMA2;B7UMA2-2	espH;espHk106r	Escherichia coli O127:H6 (strain E2348/69 / EPEC)	2.2647e+07	28224203	3.18994e+07	39240676	13151569	2.5726e+07	1.50389e+07	1.30045e+07
[Common Artifact:Carbamyl on X]SSSLSGITFTTSLTSHASWNK	SSSLSGITFTTSLTSHASWNK	B7UMA2;B7UMA2-2	espH;espHk106r	Escherichia coli O127:H6 (strain E2348/69 / EPEC)	7.61815e+06	6.95619e+06	9.87289e+06	1.09011e+07	7.85949e+06	1.30801e+07	6.91686e+06	6.75466e+06
[Common Artifact:Carbamyl on X]SSSLSGITFTTSLTSHASWNKLTR	SSSLSGITFTTSLTSHASWNKLTR	B7UMA2;B7UMA2-2	espH;espHk106r	Escherichia coli O127:H6 (strain E2348/69 / EPEC)	3.56782e+06	3505174	1.88841e+06	0	0	0	0	0
[Common Artifact:Carbamyl on X]TALEGFLTER	TALEGFLTER	B7UMA2;B7UMA2-2	espH;espHk106r	Escherichia coli O127:H6 (strain E2348/69 / EPEC)	0	143468045	149734990	184053404	92912818	190386880	155567822	116349490
[Common Artifact:Carbamyl on X]TLHISN[Common Artifact:Deamidation on N]DDIVDELQLK	TLHISNDDIVDELQLK	B7UMA2;B7UMA2-2	espH;espHk106r	Escherichia coli O127:H6 (strain E2348/69 / EPEC)	0	0	0	0	0	0	0	0
[Common Artifact:Carbamyl on X]TLHISNDD[Metal:Sodium on D]IVDELQLK	TLHISNDDIVDELQLK	B7UMA2;B7UMA2-2	espH;espHk106r	Escherichia coli O127:H6 (strain E2348/69 / EPEC)	1.28244e+06	0	0	1.5194e+06	0	0	0	0
[Common Artifact:Carbamyl on X]TLHISNDDIVDELQLK	TLHISNDDIVDELQLK	B7UMA2;B7UMA2-2	espH;espHk106r	Escherichia coli O127:H6 (strain E2348/69 / EPEC)	156285917	114742739	120051566	159658220	2.80756e+07	3.50307e+07	2.92479e+07	2.20261e+07
[Common Artifact:Carbamyl on X]VFAGIDDYSIINFR	VFAGIDDYSIINFR	B7UMA2;B7UMA2-2	espH;espHk106r	Escherichia coli O127:H6 (strain E2348/69 / EPEC)	146591872	7.68366e+06	9.28964e+07	1.33999e+07	8.95889e+07	65771875	101013724	75978741
ALESKLNER	ALESKLNER	B7UMA2;B7UMA2-2	espH;espHk106r	Escherichia coli O127:H6 (strain E2348/69 / EPEC)	1.35401e+06	1.33994e+06	728394	1.23772e+06	0	852961	796515	0
DKDNYVYK	DKDNYVYK	B7UMA2;B7UMA2-2	espH;espHk106r	Escherichia coli O127:H6 (strain E2348/69 / EPEC)	1.412e+06	1.21785e+06	1.81559e+06	7278213	1.3197e+07	16413724	1.8587e+07	3.39996e+07
DKDNYVYKVNK	DKDNYVYKVNK	B7UMA2;B7UMA2-2	espH;espHk106r	Escherichia coli O127:H6 (strain E2348/69 / EPEC)	2.21695e+06	2.24959e+06	1.44636e+06	4.38447e+06	5.30841e+06	9.69227e+06	1.10882e+07	9.25045e+06
DNYVYKVNK	DNYVYKVNK	B7UMA2;B7UMA2-2	espH;espHk106r	Escherichia coli O127:H6 (strain E2348/69 / EPEC)	458777	570041	347935	1.49174e+06	0	835814	0	0
FIK[Common Artifact:Carbamyl on K]DKDNYVYK	FIKDKDNYVYK	B7UMA2;B7UMA2-2	espH;espHk106r	Escherichia coli O127:H6 (strain E2348/69 / EPEC)	7.09113e+06	6.88235e+06	0	0	5.20016e+06	8.6049e+06	0	0
FIKDK[Common Artifact:Carbamyl on K]DNYVYK	FIKDKDNYVYK	B7UMA2;B7UMA2-2	espH;espHk106r	Escherichia coli O127:H6 (strain E2348/69 / EPEC)	6.47645e+06	0	0	0	0	7.79995e+06	0	0
FIKDKDN[Common Artifact:Deamidation on N]YVYK	FIKDKDNYVYK	B7UMA2;B7UMA2-2	espH;espHk106r	Escherichia coli O127:H6 (strain E2348/69 / EPEC)	0	0	0	0	1.02023e+06	461373	0	0
FIKDKDNYVYK	FIKDKDNYVYK	B7UMA2;B7UMA2-2	espH;espHk106r	Escherichia coli O127:H6 (strain E2348/69 / EPEC)	46303512	4.54619e+07	3.51017e+07	101871488	3.0504e+08	462925560	4.09618e+08	3.25864e+08
GKDYAVR	GKDYAVR	B7UMA2;B7UMA2-2	espH;espHk106r	Escherichia coli O127:H6 (strain E2348/69 / EPEC)	0	0	0	0	0	0	0	526833
HITPLSSTWFPR	HITPLSSTWFPR	B7UMA2;B7UMA2-2	espH;espHk106r	Escherichia coli O127:H6 (strain E2348/69 / EPEC)	484784824	393602120	387376084	446446308	4.75855e+08	6.86564e+08	584139656	675269012
HITPLSSTWFPRTALEGFLTER	HITPLSSTWFPRTALEGFLTER	B7UMA2;B7UMA2-2	espH;espHk106r	Escherichia coli O127:H6 (strain E2348/69 / EPEC)	0	0	0	0	682319	1.62576e+06	1.53061e+06	829066
HITPLSSTWFPRTALEGFLTERGLSSLLR	HITPLSSTWFPRTALEGFLTERGLSSLLR	B7UMA2;B7UMA2-2	espH;espHk106r	Escherichia coli O127:H6 (strain E2348/69 / EPEC)	0	0	0	0	0	0	5.03295e+06	3.9233e+06
ITQESGC[Common Fixed:Carbamidomethyl on C]FSR	ITQESGCFSR	B7UMA2;B7UMA2-2	espH;espHk106r	Escherichia coli O127:H6 (strain E2348/69 / EPEC)	295359992	305144140	329884676	853644320	299217308	672560104	532181216	427842332
MQQRHHRVFAGIDDYSIINFR	MQQRHHRVFAGIDDYSIINFR	B7UMA2;B7UMA2-2	espH;espHk106r	Escherichia coli O127:H6 (strain E2348/69 / EPEC)	0	0	0	0	0	0	0	956692
SSSLSGITFTTSLTSHASWNK	SSSLSGITFTTSLTSHASWNK	B7UMA2;B7UMA2-2	espH;espHk106r	Escherichia coli O127:H6 (strain E2348/69 / EPEC)	272182010	3.73423e+08	386514796	4.12254e+08	3.92951e+08	5.63741e+08	3.92795e+08	4.12944e+08
SSSLSGITFTTSLTSHASWNKLTR	SSSLSGITFTTSLTSHASWNKLTR	B7UMA2;B7UMA2-2	espH;espHk106r	Escherichia coli O127:H6 (strain E2348/69 / EPEC)	2.35677e+07	2.48992e+07	1.30941e+07	1.36138e+07	1.00457e+07	1.65189e+07	7.97954e+06	1.12822e+07
TALEGFLTER	TALEGFLTER	B7UMA2;B7UMA2-2	espH;espHk106r	Escherichia coli O127:H6 (strain E2348/69 / EPEC)	1869554976	1661385152	1802785296	2058869520	1970481280	2375403616	1974260912	2174796608
TALEGFLTERGLSSLLR	TALEGFLTERGLSSLLR	B7UMA2;B7UMA2-2	espH;espHk106r	Escherichia coli O127:H6 (strain E2348/69 / EPEC)	2.83629e+06	2.23191e+06	1.2626e+06	1.64559e+06	867466	1.38766e+06	1.31187e+06	1.01876e+06
TALEGFLTERGLSSLLRR	TALEGFLTERGLSSLLRR	B7UMA2;B7UMA2-2	espH;espHk106r	Escherichia coli O127:H6 (strain E2348/69 / EPEC)	0	1.95088e+06	0	0	0	1.76808e+06	0	0
TLHISN[Common Artifact:Ammonia loss on N]DDIVDELQLK	TLHISNDDIVDELQLK	B7UMA2;B7UMA2-2	espH;espHk106r	Escherichia coli O127:H6 (strain E2348/69 / EPEC)	1.06403e+07	2.77433e+06	1.18982e+07	10037737	6.82993e+06	1.54603e+07	5.57876e+06	8.7142e+06
TLHISN[Common Artifact:Deamidation on N]DDIVDELQLK	TLHISNDDIVDELQLK	B7UMA2;B7UMA2-2	espH;espHk106r	Escherichia coli O127:H6 (strain E2348/69 / EPEC)	18682632	1.47715e+07	1.64517e+07	1.00132e+07	0	1.46095e+07	1.09887e+07	7.19274e+06
TLHISND[Metal:Sodium on D]DIVDELQLK	TLHISNDDIVDELQLK	B7UMA2;B7UMA2-2	espH;espHk106r	Escherichia coli O127:H6 (strain E2348/69 / EPEC)	0	0	0	2.21342e+06	0	0	0	0
TLHISNDD[Metal:Sodium on D]IVDELQLK	TLHISNDDIVDELQLK	B7UMA2;B7UMA2-2	espH;espHk106r	Escherichia coli O127:H6 (strain E2348/69 / EPEC)	0	0	0	0	0	1.89653e+06	0	0
TLHISNDDIVDELQ[Common Artifact:Deamidation on Q]LK	TLHISNDDIVDELQLK	B7UMA2;B7UMA2-2	espH;espHk106r	Escherichia coli O127:H6 (strain E2348/69 / EPEC)	0	0	0	0	0	0	0	0
TLHISNDDIVDELQLK	TLHISNDDIVDELQLK	B7UMA2;B7UMA2-2	espH;espHk106r	Escherichia coli O127:H6 (strain E2348/69 / EPEC)	889486800	1.00577e+09	9.1391e+08	1.05923e+09	864557216	1.17295e+09	833258176	8.23395e+08
TLHISNDDIVDELQLK[Common Artifact:Carbamyl on K]	TLHISNDDIVDELQLK	B7UMA2;B7UMA2-2	espH;espHk106r	Escherichia coli O127:H6 (strain E2348/69 / EPEC)	0	4.20272e+06	0	0	0	3.1976e+06	0	1.82846e+06
TLHISNDDIVDELQLKAR	TLHISNDDIVDELQLKAR	B7UMA2;B7UMA2-2	espH;espHk106r	Escherichia coli O127:H6 (strain E2348/69 / EPEC)	0	0	0	0	0	4.94053e+06	0	0
VFAGID[Metal:Magnesium on D]DYSIINFR	VFAGIDDYSIINFR	B7UMA2;B7UMA2-2	espH;espHk106r	Escherichia coli O127:H6 (strain E2348/69 / EPEC)	0	0	0	0	0	0	0	0
VFAGID[Metal:Sodium on D]DYSIINFR	VFAGIDDYSIINFR	B7UMA2;B7UMA2-2	espH;espHk106r	Escherichia coli O127:H6 (strain E2348/69 / EPEC)	7.37794e+06	4.78614e+06	4.91252e+06	4.69529e+06	0	6.03692e+06	4.58166e+06	4.50195e+06
VFAGIDD[Metal:Calcium on D]YSIINFR	VFAGIDDYSIINFR	B7UMA2;B7UMA2-2	espH;espHk106r	Escherichia coli O127:H6 (strain E2348/69 / EPEC)	1.43332e+06	0	1.27741e+06	0	1.56066e+06	0	0	880926
VFAGIDD[Metal:Magnesium on D]YSIINFR	VFAGIDDYSIINFR	B7UMA2;B7UMA2-2	espH;espHk106r	Escherichia coli O127:H6 (strain E2348/69 / EPEC)	0	0	0	0	0	0	0	0
VFAGIDD[Metal:Sodium on D]YSIINFR	VFAGIDDYSIINFR	B7UMA2;B7UMA2-2	espH;espHk106r	Escherichia coli O127:H6 (strain E2348/69 / EPEC)	0	0	0	0	5.85286e+06	0	0	0
VFAGIDDYSIIN[Common Artifact:Deamidation on N]FR	VFAGIDDYSIINFR	B7UMA2;B7UMA2-2	espH;espHk106r	Escherichia coli O127:H6 (strain E2348/69 / EPEC)	18210700	1.6689e+07	17921853	2.00846e+07	12981165	1.96748e+07	1.38795e+07	1.13959e+07
VFAGIDDYSIINFR	VFAGIDDYSIINFR	B7UMA2;B7UMA2-2	espH;espHk106r	Escherichia coli O127:H6 (strain E2348/69 / EPEC)	1588826032	1645726440	1379545320	1789694640	1994441648	1980815136	1758795176	1493084064
VFAGIDDYSIINFRGKDYAVR	VFAGIDDYSIINFRGKDYAVR	B7UMA2;B7UMA2-2	espH;espHk106r	Escherichia coli O127:H6 (strain E2348/69 / EPEC)	1.31638e+06	1.44727e+06	1.11199e+06	0	0	3.56653e+06	1.92184e+06	1.17948e+06
VNKITQESGC[Common Fixed:Carbamidomethyl on C]FSR	VNKITQESGCFSR	B7UMA2;B7UMA2-2	espH;espHk106r	Escherichia coli O127:H6 (strain E2348/69 / EPEC)	8.05354e+06	1.05686e+07	7.89709e+06	1.13544e+07	3.35943e+06	7.31981e+06	6.26631e+06	3.12775e+06

## Sheet: AllQuantifiedPeptides (2)
Sequence	Base Sequence	Protein Groups	Gene Names	Organism	Intensity_1200A	Intensity_1200B	Intensity_1200C	Intensity_1200D	Intensity_1104A	Intensity_1104B	Intensity_1104C	Intensity_1104D
ALESKLNER	ALESKLNER	B7UMA2;B7UMA2-2	espH;espHk106r	Escherichia coli O127:H6 (strain E2348/69 / EPEC)	1.35401e+06	1.33994e+06	728394	1.23772e+06	0	852961	796515	0
[Common Artifact:Carbamyl on X]DK[Common Biological:Methylation on K]DNYVYK	DKDNYVYK	B7UMA2;B7UMA2-2	espH;espHk106r	Escherichia coli O127:H6 (strain E2348/69 / EPEC)	600369	499193	732056	3.58137e+06	4.2658e+06	7.04683e+06	6.89047e+06	1.54074e+07
[Common Artifact:Carbamyl on X]DKDNYVYK	DKDNYVYK	B7UMA2;B7UMA2-2	espH;espHk106r	Escherichia coli O127:H6 (strain E2348/69 / EPEC)	5.62688e+06	6.21361e+06	8.1595e+06	44697491	1.15698e+07	1.96258e+07	1.8268e+07	1.95499e+07
DKDNYVYK	DKDNYVYK	B7UMA2;B7UMA2-2	espH;espHk106r	Escherichia coli O127:H6 (strain E2348/69 / EPEC)	1.412e+06	1.21785e+06	1.81559e+06	7278213	1.3197e+07	16413724	1.8587e+07	3.39996e+07
[Common Artifact:Carbamyl on X]DK[Common Biological:Methylation on K]DNYVYKVNK	DKDNYVYKVNK	B7UMA2;B7UMA2-2	espH;espHk106r	Escherichia coli O127:H6 (strain E2348/69 / EPEC)	643418	717456	452867	1.42238e+06	0	0	0	0
[Common Artifact:Carbamyl on X]DKDNYVYKVNK	DKDNYVYKVNK	B7UMA2;B7UMA2-2	espH;espHk106r	Escherichia coli O127:H6 (strain E2348/69 / EPEC)	2.47489e+06	0	0	0	0	0	0	0
DKDNYVYKVNK	DKDNYVYKVNK	B7UMA2;B7UMA2-2	espH;espHk106r	Escherichia coli O127:H6 (strain E2348/69 / EPEC)	2.21695e+06	2.24959e+06	1.44636e+06	4.38447e+06	5.30841e+06	9.69227e+06	1.10882e+07	9.25045e+06
DNYVYKVNK	DNYVYKVNK	B7UMA2;B7UMA2-2	espH;espHk106r	Escherichia coli O127:H6 (strain E2348/69 / EPEC)	458777	570041	347935	1.49174e+06	0	835814	0	0
FIK[Trypsin Digested:GG (Ubiquitination Site) on K]DKDNYVYK	FIKDKDNYVYK	B7UMA2;B7UMA2-2	espH;espHk106r	Escherichia coli O127:H6 (strain E2348/69 / EPEC)	5.74122e+06	0	0	0	2.14098e+06	1.33068e+07	0	7.03903e+06
FIKDKDNYVYK[Trypsin Digested:GG (Ubiquitination Site) on K]	FIKDKDNYVYK	B7UMA2;B7UMA2-2	espH;espHk106r	Escherichia coli O127:H6 (strain E2348/69 / EPEC)	0	0	0	0	0	1.57625e+06	0	0
[Common Artifact:Carbamyl on X]FIK[Common Biological:Methylation on K]DKDNYVYK	FIKDKDNYVYK	B7UMA2;B7UMA2-2	espH;espHk106r	Escherichia coli O127:H6 (strain E2348/69 / EPEC)	75696707	1.27669e+08	1.03559e+08	158311740	1.80954e+08	2.93981e+08	243517496	2.02717e+08
[Common Artifact:Carbamyl on X]FIKDKDNYVYK	FIKDKDNYVYK	B7UMA2;B7UMA2-2	espH;espHk106r	Escherichia coli O127:H6 (strain E2348/69 / EPEC)	7.33086e+07	67800567	7.10042e+07	4.41872e+07	3.08902e+07	4.52034e+07	32476520	4.68476e+06
FIK[Common Artifact:Carbamyl on K]DKDNYVYK	FIKDKDNYVYK	B7UMA2;B7UMA2-2	espH;espHk106r	Escherichia coli O127:H6 (strain E2348/69 / EPEC)	7.09113e+06	6.88235e+06	0	0	5.20016e+06	8.6049e+06	0	0
FIKDK[Common Artifact:Carbamyl on K]DNYVYK	FIKDKDNYVYK	B7UMA2;B7UMA2-2	espH;espHk106r	Escherichia coli O127:H6 (strain E2348/69 / EPEC)	6.47645e+06	0	0	0	0	7.79995e+06	0	0
FIKDKDN[Common Artifact:Deamidation on N]YVYK	FIKDKDNYVYK	B7UMA2;B7UMA2-2	espH;espHk106r	Escherichia coli O127:H6 (strain E2348/69 / EPEC)	0	0	0	0	1.02023e+06	461373	0	0
FIKDKDNYVYK	FIKDKDNYVYK	B7UMA2;B7UMA2-2	espH;espHk106r	Escherichia coli O127:H6 (strain E2348/69 / EPEC)	46303512	4.54619e+07	3.51017e+07	101871488	3.0504e+08	462925560	4.09618e+08	3.25864e+08
[Common Artifact:Carbamyl on X]GKDYAVR	GKDYAVR	B7UMA2;B7UMA2-2	espH;espHk106r	Escherichia coli O127:H6 (strain E2348/69 / EPEC)	0	1.08284e+06	1.14379e+06	3.35258e+06	2.12672e+06	3.10836e+06	2.74535e+06	7.76675e+06
GKDYAVR	GKDYAVR	B7UMA2;B7UMA2-2	espH;espHk106r	Escherichia coli O127:H6 (strain E2348/69 / EPEC)	0	0	0	0	0	0	0	526833
[Common Artifact:Carbamyl on X]GLSSLLR	GLSSLLR	B7UMA2;B7UMA2-2	espH;espHk106r	Escherichia coli O127:H6 (strain E2348/69 / EPEC)	286319968	290276064	249557244	454240538	248944767	365314394	294087932	262481674
HITP[Common Biological:Hydroxylation on P]LSSTWFPR	HITPLSSTWFPR	B7UMA2;B7UMA2-2	espH;espHk106r	Escherichia coli O127:H6 (strain E2348/69 / EPEC)	937071	0	0	0	0	0	0	0
HITPLSSTWFP[Common Biological:Hydroxylation on P]R	HITPLSSTWFPR	B7UMA2;B7UMA2-2	espH;espHk106r	Escherichia coli O127:H6 (strain E2348/69 / EPEC)	2.96131e+06	2.08546e+06	2.556e+06	4.77308e+06	2.50279e+06	5232662	1.05101e+06	3.12286e+06
[Common Artifact:Carbamyl on X]HITPLSSTWFPR	HITPLSSTWFPR	B7UMA2;B7UMA2-2	espH;espHk106r	Escherichia coli O127:H6 (strain E2348/69 / EPEC)	367259128	326957604	308299599	399952944	116928518	216013216	1.48316e+08	144910197
HITPLSSTWFPR	HITPLSSTWFPR	B7UMA2;B7UMA2-2	espH;espHk106r	Escherichia coli O127:H6 (strain E2348/69 / EPEC)	484784824	393602120	387376084	446446308	4.75855e+08	6.86564e+08	584139656	675269012
HITPLSSTWFPRTALEGFLTER	HITPLSSTWFPRTALEGFLTER	B7UMA2;B7UMA2-2	espH;espHk106r	Escherichia coli O127:H6 (strain E2348/69 / EPEC)	0	0	0	0	682319	1.62576e+06	1.53061e+06	829066
HITPLSSTWFPRTALEGFLTERGLSSLLR	HITPLSSTWFPRTALEGFLTERGLSSLLR	B7UMA2;B7UMA2-2	espH;espHk106r	Escherichia coli O127:H6 (strain E2348/69 / EPEC)	0	0	0	0	0	0	5.03295e+06	3.9233e+06
IFSFLYGGVTK[Trypsin Digested:GG (Ubiquitination Site) on K]	IFSFLYGGVTK	B7UMA2	espH	Escherichia coli O127:H6 (strain E2348/69 / EPEC)	0	0	0	0	4.26251e+06	6.46205e+06	4.989e+06	5.93512e+06	545.485	728.889	365.02	#DIV/0!	#DIV/0!	#DIV/0!
IFSFLYGGVTK[Common Biological:Methylation on K]	IFSFLYGGVTK	B7UMA2	espH	Escherichia coli O127:H6 (strain E2348/69 / EPEC)	0	0	0	0	0	2.34874e+06	1.7549e+06	0
[Common Artifact:Carbamyl on X]IFSFLYGGVTK	IFSFLYGGVTK	B7UMA2	espH	Escherichia coli O127:H6 (strain E2348/69 / EPEC)	0	0	0	0	24028237	4.97381e+07	25848120	3.13934e+07
IFSFLYGGVTK	IFSFLYGGVTK	B7UMA2	espH	Escherichia coli O127:H6 (strain E2348/69 / EPEC)	0	0	0	0	939190608	1093518352	981864976	1008808176
IFSFLYGGVTK[Common Artifact:Carbamyl on K]	IFSFLYGGVTK	B7UMA2	espH	Escherichia coli O127:H6 (strain E2348/69 / EPEC)	0	0	0	0	0	5.75666e+06	3.51107e+06	3.95867e+06
IFSFLYGGVTK[Trypsin Digested:GG (Ubiquitination Site) on K]ALESK	IFSFLYGGVTKALESK	B7UMA2	espH	Escherichia coli O127:H6 (strain E2348/69 / EPEC)	0	0	0	0	0	476517	0	0
IFSFLYGGVTK[Common Artifact:Carbamyl on K]ALESK[Common Biological:Methylation on K]	IFSFLYGGVTKALESK	B7UMA2	espH	Escherichia coli O127:H6 (strain E2348/69 / EPEC)	0	0	0	0	781417	1.2088e+06	1.84754e+06	0
[Common Artifact:Carbamyl on X]IFSFLYGGVTR	IFSFLYGGVTR	B7UMA2-2	espHk106r	Escherichia coli O127:H6 (strain E2348/69 / EPEC)	33280081	38311115	37796775	42156204	0	0	0	0
IFSFLYGGVTR	IFSFLYGGVTR	B7UMA2-2	espHk106r	Escherichia coli O127:H6 (strain E2348/69 / EPEC)	1209135296	1153929888	1142179888	1450677184	0	0	0	0
[Common Artifact:Carbamyl on X]ITQESGC[Common Fixed:Carbamidomethyl on C]FSR	ITQESGCFSR	B7UMA2;B7UMA2-2	espH;espHk106r	Escherichia coli O127:H6 (strain E2348/69 / EPEC)	2.2647e+07	28224203	3.18994e+07	39240676	13151569	2.5726e+07	1.50389e+07	1.30045e+07
ITQESGC[Common Fixed:Carbamidomethyl on C]FSR	ITQESGCFSR	B7UMA2;B7UMA2-2	espH;espHk106r	Escherichia coli O127:H6 (strain E2348/69 / EPEC)	295359992	305144140	329884676	853644320	299217308	672560104	532181216	427842332
ITQESGC[Common Fixed:Carbamidomethyl on C]FSRIFSFLYGGVTK[Common Biological:Crotonylation on K]ALESK	ITQESGCFSRIFSFLYGGVTKALESK	B7UMA2	espH	Escherichia coli O127:H6 (strain E2348/69 / EPEC)	0	0	0	0	2.17514e+06	0	0	0
ITQESGC[Common Fixed:Carbamidomethyl on C]FSRIFSFLYGGVTR	ITQESGCFSRIFSFLYGGVTR	B7UMA2-2	espHk106r	Escherichia coli O127:H6 (strain E2348/69 / EPEC)	3.57764e+06	0	0	2.24143e+06	0	0	0	0
LTR[Common Biological:Methylation on R]TLHISN[Common Biological:Hydroxylation on N]DDIVDELQLK	LTRTLHISNDDIVDELQLK	B7UMA2;B7UMA2-2	espH;espHk106r	Escherichia coli O127:H6 (strain E2348/69 / EPEC)	596640	0	0	0	0	0	0	0
MQQRHHRVFAGIDDYSIINFR	MQQRHHRVFAGIDDYSIINFR	B7UMA2;B7UMA2-2	espH;espHk106r	Escherichia coli O127:H6 (strain E2348/69 / EPEC)	0	0	0	0	0	0	0	956692
MSSSLSGITFTTSLTSHASWNK[Common Biological:Malonylation on K]LTRTLHISNDDIVDELQLK	MSSSLSGITFTTSLTSHASWNKLTRTLHISNDDIVDELQLK	B7UMA2;B7UMA2-2	espH;espHk106r	Escherichia coli O127:H6 (strain E2348/69 / EPEC)	0	0	0	0	0	0	0	574756
SSSLSGITFTTSLTSHASWNK[Trypsin Digested:GG (Ubiquitination Site) on K]	SSSLSGITFTTSLTSHASWNK	B7UMA2;B7UMA2-2	espH;espHk106r	Escherichia coli O127:H6 (strain E2348/69 / EPEC)	0	0	0	0	2.25071e+06	0	0	1.27056e+07
[Common Biological:Acetylation on X]SSSLSGITFTTSLTSHASWNK	SSSLSGITFTTSLTSHASWNK	B7UMA2;B7UMA2-2	espH;espHk106r	Escherichia coli O127:H6 (strain E2348/69 / EPEC)	5.74434e+06	2.22885e+06	2.05037e+06	3.0406e+06	1.73506e+06	4380073	1.96798e+06	0
SSSLSGITFTTSLTSHASWN[Common Biological:Hydroxylation on N]K	SSSLSGITFTTSLTSHASWNK	B7UMA2;B7UMA2-2	espH;espHk106r	Escherichia coli O127:H6 (strain E2348/69 / EPEC)	0	0	0	0	0	0	0	1.14123e+06
SSSLSGITFTTSLTSHASWN[Common Biological:Hydroxylation on N]K[Common Biological:Hydroxylation on K]	SSSLSGITFTTSLTSHASWNK	B7UMA2;B7UMA2-2	espH;espHk106r	Escherichia coli O127:H6 (strain E2348/69 / EPEC)	7.03478e+07	64129889	4.31005e+07	7.38855e+07	6.04676e+07	89091960	9.10141e+07	6.8627e+07
[Common Artifact:Carbamyl on X]SSSLSGITFTTSLTSHASWNK	SSSLSGITFTTSLTSHASWNK	B7UMA2;B7UMA2-2	espH;espHk106r	Escherichia coli O127:H6 (strain E2348/69 / EPEC)	7.61815e+06	6.95619e+06	9.87289e+06	1.09011e+07	7.85949e+06	1.30801e+07	6.91686e+06	6.75466e+06
SSSLSGITFTTSLTSHASWNK	SSSLSGITFTTSLTSHASWNK	B7UMA2;B7UMA2-2	espH;espHk106r	Escherichia coli O127:H6 (strain E2348/69 / EPEC)	272182010	3.73423e+08	386514796	4.12254e+08	3.92951e+08	5.63741e+08	3.92795e+08	4.12944e+08
SSSLSGITFTTSLTSHASWN[Common Biological:Hydroxylation on N]K[Common Biological:Hydroxylation on K]LTR	SSSLSGITFTTSLTSHASWNKLTR	B7UMA2;B7UMA2-2	espH;espHk106r	Escherichia coli O127:H6 (strain E2348/69 / EPEC)	8.29441e+06	7.73417e+06	3.80264e+06	5.13937e+06	0	6.4324e+06	4.62917e+06	5.40856e+06
[Common Artifact:Carbamyl on X]SSSLSGITFTTSLTSHASWNKLTR	SSSLSGITFTTSLTSHASWNKLTR	B7UMA2;B7UMA2-2	espH;espHk106r	Escherichia coli O127:H6 (strain E2348/69 / EPEC)	3.56782e+06	3505174	1.88841e+06	0	0	0	0	0
SSSLSGITFTTSLTSHASWNKLTR	SSSLSGITFTTSLTSHASWNKLTR	B7UMA2;B7UMA2-2	espH;espHk106r	Escherichia coli O127:H6 (strain E2348/69 / EPEC)	2.35677e+07	2.48992e+07	1.30941e+07	1.36138e+07	1.00457e+07	1.65189e+07	7.97954e+06	1.12822e+07
[Common Artifact:Carbamyl on X]TALEGFLTER	TALEGFLTER	B7UMA2;B7UMA2-2	espH;espHk106r	Escherichia coli O127:H6 (strain E2348/69 / EPEC)	0	143468045	149734990	184053404	92912818	190386880	155567822	116349490
TALEGFLTER	TALEGFLTER	B7UMA2;B7UMA2-2	espH;espHk106r	Escherichia coli O127:H6 (strain E2348/69 / EPEC)	1869554976	1661385152	1802785296	2058869520	1970481280	2375403616	1974260912	2174796608
TALEGFLTERGLSSLLR	TALEGFLTERGLSSLLR	B7UMA2;B7UMA2-2	espH;espHk106r	Escherichia coli O127:H6 (strain E2348/69 / EPEC)	2.83629e+06	2.23191e+06	1.2626e+06	1.64559e+06	867466	1.38766e+06	1.31187e+06	1.01876e+06
TALEGFLTERGLSSLLRR	TALEGFLTERGLSSLLRR	B7UMA2;B7UMA2-2	espH;espHk106r	Escherichia coli O127:H6 (strain E2348/69 / EPEC)	0	1.95088e+06	0	0	0	1.76808e+06	0	0
TLHISNDDIVDELQLK[Trypsin Digested:GG (Ubiquitination Site) on K]	TLHISNDDIVDELQLK	B7UMA2;B7UMA2-2	espH;espHk106r	Escherichia coli O127:H6 (strain E2348/69 / EPEC)	0	0	0	0	0	0	5.236e+06	1.36964e+07
TLHISNDDIVDELQLK[Common Biological:Methylation on K]	TLHISNDDIVDELQLK	B7UMA2;B7UMA2-2	espH;espHk106r	Escherichia coli O127:H6 (strain E2348/69 / EPEC)	0	0	0	0	0	6.91324e+06	2.26883e+06	0
[Common Artifact:Carbamyl on X]TLHISN[Common Biological:Hydroxylation on N]DDIVDELQLK	TLHISNDDIVDELQLK	B7UMA2;B7UMA2-2	espH;espHk106r	Escherichia coli O127:H6 (strain E2348/69 / EPEC)	0	0	0	0	2.84359e+06	0	0	0
TLHISN[Common Artifact:Ammonia loss on N]DD[Common Biological:Carboxylation on D]IVDELQLK	TLHISNDDIVDELQLK	B7UMA2;B7UMA2-2	espH;espHk106r	Escherichia coli O127:H6 (strain E2348/69 / EPEC)	0	0	0	0	0	0	0	0
TLHISN[Common Biological:Hydroxylation on N]D[Metal:Potassium on D]DIVDELQLK	TLHISNDDIVDELQLK	B7UMA2;B7UMA2-2	espH;espHk106r	Escherichia coli O127:H6 (strain E2348/69 / EPEC)	0	0	185532	0	0	0	0	0
TLHISNDDIVDELQ[Common Artifact:Deamidation on Q]LK[Common Biological:Butyrylation on K]	TLHISNDDIVDELQLK	B7UMA2;B7UMA2-2	espH;espHk106r	Escherichia coli O127:H6 (strain E2348/69 / EPEC)	0	0	0	0	2.72414e+06	4.63192e+07	1.66837e+07	4.32222e+06
[Common Artifact:Carbamyl on X]TLHISN[Common Artifact:Deamidation on N]DDIVDELQLK	TLHISNDDIVDELQLK	B7UMA2;B7UMA2-2	espH;espHk106r	Escherichia coli O127:H6 (strain E2348/69 / EPEC)	0	0	0	0	0	0	0	0
[Common Artifact:Carbamyl on X]TLHISNDD[Metal:Sodium on D]IVDELQLK	TLHISNDDIVDELQLK	B7UMA2;B7UMA2-2	espH;espHk106r	Escherichia coli O127:H6 (strain E2348/69 / EPEC)	1.28244e+06	0	0	1.5194e+06	0	0	0	0
[Common Artifact:Carbamyl on X]TLHISNDDIVDELQLK	TLHISNDDIVDELQLK	B7UMA2;B7UMA2-2	espH;espHk106r	Escherichia coli O127:H6 (strain E2348/69 / EPEC)	156285917	114742739	120051566	159658220	2.80756e+07	3.50307e+07	2.92479e+07	2.20261e+07
TLHISN[Common Artifact:Ammonia loss on N]DDIVDELQLK	TLHISNDDIVDELQLK	B7UMA2;B7UMA2-2	espH;espHk106r	Escherichia coli O127:H6 (strain E2348/69 / EPEC)	1.06403e+07	2.77433e+06	1.18982e+07	10037737	6.82993e+06	1.54603e+07	5.57876e+06	8.7142e+06
TLHISN[Common Artifact:Deamidation on N]DDIVDELQLK	TLHISNDDIVDELQLK	B7UMA2;B7UMA2-2	espH;espHk106r	Escherichia coli O127:H6 (strain E2348/69 / EPEC)	18682632	1.47715e+07	1.64517e+07	1.00132e+07	0	1.46095e+07	1.09887e+07	7.19274e+06
TLHISND[Metal:Sodium on D]DIVDELQLK	TLHISNDDIVDELQLK	B7UMA2;B7UMA2-2	espH;espHk106r	Escherichia coli O127:H6 (strain E2348/69 / EPEC)	0	0	0	2.21342e+06	0	0	0	0
TLHISNDD[Metal:Sodium on D]IVDELQLK	TLHISNDDIVDELQLK	B7UMA2;B7UMA2-2	espH;espHk106r	Escherichia coli O127:H6 (strain E2348/69 / EPEC)	0	0	0	0	0	1.89653e+06	0	0
TLHISNDDIVDELQ[Common Artifact:Deamidation on Q]LK	TLHISNDDIVDELQLK	B7UMA2;B7UMA2-2	espH;espHk106r	Escherichia coli O127:H6 (strain E2348/69 / EPEC)	0	0	0	0	0	0	0	0
TLHISNDDIVDELQLK	TLHISNDDIVDELQLK	B7UMA2;B7UMA2-2	espH;espHk106r	Escherichia coli O127:H6 (strain E2348/69 / EPEC)	889486800	1.00577e+09	9.1391e+08	1.05923e+09	864557216	1.17295e+09	833258176	8.23395e+08
TLHISNDDIVDELQLK[Common Artifact:Carbamyl on K]	TLHISNDDIVDELQLK	B7UMA2;B7UMA2-2	espH;espHk106r	Escherichia coli O127:H6 (strain E2348/69 / EPEC)	0	4.20272e+06	0	0	0	3.1976e+06	0	1.82846e+06
TLHISNDDIVDELQLK[Common Biological:Hydroxylation on K]AR	TLHISNDDIVDELQLKAR	B7UMA2;B7UMA2-2	espH;espHk106r	Escherichia coli O127:H6 (strain E2348/69 / EPEC)	2.41098e+06	0	1.48991e+06	0	0	0	0	0
TLHISNDDIVDELQLK[Common Biological:Hydroxylation on K]AR[Common Biological:Citrullination on R]	TLHISNDDIVDELQLKAR	B7UMA2;B7UMA2-2	espH;espHk106r	Escherichia coli O127:H6 (strain E2348/69 / EPEC)	0	2.79203e+06	0	0	0	0	0	0
TLHISNDDIVDELQLKAR	TLHISNDDIVDELQLKAR	B7UMA2;B7UMA2-2	espH;espHk106r	Escherichia coli O127:H6 (strain E2348/69 / EPEC)	0	0	0	0	0	4.94053e+06	0	0
VFAGIDDYSIINFR[Common Biological:Methylation on R]	VFAGIDDYSIINFR	B7UMA2;B7UMA2-2	espH;espHk106r	Escherichia coli O127:H6 (strain E2348/69 / EPEC)	0	0	692816	0	0	0	0	0
[Common Artifact:Carbamyl on X]VFAGIDDYSIINFR	VFAGIDDYSIINFR	B7UMA2;B7UMA2-2	espH;espHk106r	Escherichia coli O127:H6 (strain E2348/69 / EPEC)	146591872	7.68366e+06	9.28964e+07	1.33999e+07	8.95889e+07	65771875	101013724	75978741
VFAGID[Metal:Magnesium on D]DYSIINFR	VFAGIDDYSIINFR	B7UMA2;B7UMA2-2	espH;espHk106r	Escherichia coli O127:H6 (strain E2348/69 / EPEC)	0	0	0	0	0	0	0	0
VFAGID[Metal:Sodium on D]DYSIINFR	VFAGIDDYSIINFR	B7UMA2;B7UMA2-2	espH;espHk106r	Escherichia coli O127:H6 (strain E2348/69 / EPEC)	7.37794e+06	4.78614e+06	4.91252e+06	4.69529e+06	0	6.03692e+06	4.58166e+06	4.50195e+06
VFAGIDD[Metal:Calcium on D]YSIINFR	VFAGIDDYSIINFR	B7UMA2;B7UMA2-2	espH;espHk106r	Escherichia coli O127:H6 (strain E2348/69 / EPEC)	1.43332e+06	0	1.27741e+06	0	1.56066e+06	0	0	880926
VFAGIDD[Metal:Magnesium on D]YSIINFR	VFAGIDDYSIINFR	B7UMA2;B7UMA2-2	espH;espHk106r	Escherichia coli O127:H6 (strain E2348/69 / EPEC)	0	0	0	0	0	0	0	0
VFAGIDD[Metal:Sodium on D]YSIINFR	VFAGIDDYSIINFR	B7UMA2;B7UMA2-2	espH;espHk106r	Escherichia coli O127:H6 (strain E2348/69 / EPEC)	0	0	0	0	5.85286e+06	0	0	0
VFAGIDDYSIIN[Common Artifact:Deamidation on N]FR	VFAGIDDYSIINFR	B7UMA2;B7UMA2-2	espH;espHk106r	Escherichia coli O127:H6 (strain E2348/69 / EPEC)	18210700	1.6689e+07	17921853	2.00846e+07	12981165	1.96748e+07	1.38795e+07	1.13959e+07
VFAGIDDYSIINFR	VFAGIDDYSIINFR	B7UMA2;B7UMA2-2	espH;espHk106r	Escherichia coli O127:H6 (strain E2348/69 / EPEC)	1588826032	1645726440	1379545320	1789694640	1994441648	1980815136	1758795176	1493084064
VFAGIDDYSIINFRGKDYAVR	VFAGIDDYSIINFRGKDYAVR	B7UMA2;B7UMA2-2	espH;espHk106r	Escherichia coli O127:H6 (strain E2348/69 / EPEC)	1.31638e+06	1.44727e+06	1.11199e+06	0	0	3.56653e+06	1.92184e+06	1.17948e+06
VNKITQESGC[Common Fixed:Carbamidomethyl on C]FSR	VNKITQESGCFSR	B7UMA2;B7UMA2-2	espH;espHk106r	Escherichia coli O127:H6 (strain E2348/69 / EPEC)	8.05354e+06	1.05686e+07	7.89709e+06	1.13544e+07	3.35943e+06	7.31981e+06	6.26631e+06	3.12775e+06

## Sheet: Sheet1
Peptide sequence	Modification	Repetition (n=4)	Average relative LFQ	Representitive fig
IFSFLYGGVTK	Ubiquitination Site on K	4/4	0.55(0.07)
